# Supplementary material for: Biosynthesis of Phytocannabinoids and Structural Insights: A Review
Source: Metabolites. 2023 Mar 17;13(3):442. doi: 10.3390/metabo13030442 (PMC10051821; doi:10.3390/metabo13030442)
Supplement: Supplementary file 1 [file metabolites-13-00442-s001.zip]

Archive with 1 entries (1 files):
- metabolites-2159432-supplementary.pdf
